# Supplementary material for: Shear-enhanced liquid-crystal spinning of conjugated polymer fibers
Source: Natl Sci Rev. 2025 Aug 13;12(10):nwaf331. doi: 10.1093/nsr/nwaf331 (PMC12485984; doi:10.1093/nsr/nwaf331)
Supplement: nwaf331_Supplemental_Files [file nwaf331_supplemental_files.zip]

Archive with 3 entries (3 files):
- Movie_S1_-_Continuous_liquid_crystal_spinning_of_BBL_semiconducting_fibers.mp4
- Movie_S2_-_Thermo-mechanical_properties_of_BBL_semiconductor_fibers.mp4
- Supplementary data-r.pdf
